# Supplementary material for: Identification of a prognostic signature of nine metabolism-related genes for hepatocellular carcinoma
Source: PeerJ. 2020 Sep 1;8:e9774. doi: 10.7717/peerj.9774 (PMC7473097; doi:10.7717/peerj.9774)
Supplement: Table S1 [file peerj-08-9774-s003.xlsx]

## Sheet: sheet1
54 differential DRGs in HCC TCGA cohort
gene	conMean	treatMean	logFC	pValue	fdr
CYP2C8	339.021	64.2973	-2.39854	1.19296e-26	6.22723e-25
FMO1	0.247645	1.40222	2.50137	0.00398112	0.00491674
CKMT1A	0.0502683	0.219727	2.12799	8.85151e-07	1.47777e-06
RRM2	0.443665	5.2158	3.55535	3.17866e-26	1.24445e-24
RPE65	0.00465987	0.0227507	2.28755	1.08027e-06	1.79205e-06
NEU1	3.91322	19.2359	2.29737	3.40058e-28	3.56315e-26
PLA2G4E	0.0113807	0.0494684	2.11992	7.67097e-06	1.19649e-05
CA12	0.209002	2.92634	3.80751	3.29225e-08	6.02519e-08
CA4	0.0736172	0.513137	2.80123	5.34368e-07	9.05649e-07
GAL3ST1	0.211847	4.98969	4.55785	4.49553e-06	7.13996e-06
PFKP	0.721207	3.84397	2.41411	1.35039e-06	2.2307e-06
DTYMK	1.90438	8.68695	2.18953	4.7801e-28	4.15868e-26
PSPH	1.28644	6.94279	2.43213	3.93705e-24	5.81643e-23
CYP1B1	0.819392	4.52246	2.46448	0.00691663	0.00834472
PHPT1	5.52482	33.419	2.59667	3.87005e-26	1.29614e-24
CNDP1	5.43888	0.865032	-2.65249	1.45008e-22	1.45422e-21
CEL	0.134649	0.540991	2.0064	3.69765e-16	1.33422e-15
AKR1C3	4.8273	57.2721	3.56854	7.32195e-24	1.0058e-22
PYCR1	0.290417	6.18488	4.41254	2.76204e-07	4.77412e-07
CYP26A1	5.37998	0.581044	-3.21088	1.47537e-21	1.21108e-20
DBH	9.0532	1.76543	-2.35841	1.77806e-24	3.02657e-23
TYMS	1.33941	7.2312	2.43263	1.43665e-20	8.99918e-20
BLVRA	2.20264	9.2756	2.07421	5.89809e-14	1.79697e-13
PAFAH1B3	0.829216	10.2563	3.62861	1.97181e-19	1.08727e-18
SPHK1	0.601794	4.31223	2.84109	8.74927e-05	0.000124332
ACSM1	2.43413	11.1965	2.20157	2.12143e-05	3.15794e-05
AKR1C2	8.03844	35.4165	2.13943	2.25022e-06	3.64788e-06
LPCAT1	1.36347	5.63137	2.04621	1.78181e-16	6.67541e-16
GLUL	5.34624	250.213	5.54848	6.66182e-06	1.04116e-05
CKB	0.973691	16.9803	4.12426	6.99066e-09	1.3482e-08
LCAT	52.2905	11.3595	-2.20265	1.76652e-26	7.27992e-25
MIOX	0.0764493	0.653006	3.09452	1.25034e-11	3.13786e-11
ALOX15B	0.0757333	1.39915	4.20748	4.74639e-07	8.07919e-07
ACSL4	3.47638	32.6426	3.2311	3.86716e-13	1.11323e-12
TYRP1	0.0458716	0.255561	2.47799	0.000375099	0.000503778
AKR1B10	8.12224	247.335	4.92845	1.37976e-09	2.83556e-09
TXNRD1	3.158	20.2561	2.68128	1.93464e-17	7.97274e-17
TK1	0.511909	14.5815	4.8321	9.8002e-26	2.55785e-24
G6PD	0.337924	10.1329	4.9062	6.72383e-25	1.31619e-23
RDH8	0.0331708	0.180246	2.44198	8.2793e-07	1.38816e-06
PTGES	0.0911369	2.43045	4.73704	0.000613106	0.000805473
UGT2B11	0.212563	9.98397	5.55365	2.10113e-12	5.52076e-12
PYGB	1.97352	13.5654	2.78109	8.6986e-26	2.34862e-24
ENTPD2	0.400256	1.70409	2.09	3.96774e-12	1.0186e-11
ITPKA	0.251315	3.43586	3.7731	4.91987e-18	2.23968e-17
AADAT	9.12072	2.14559	-2.08777	7.4399e-26	2.15757e-24
CYP1A2	123.625	17.6243	-2.81033	1.94299e-32	1.52136e-29
PLA2G1B	0.224546	2.15769	3.2644	2.57402e-09	5.15463e-09
CYP2B6	96.5141	19.4337	-2.31218	2.54551e-21	1.86274e-20
NAT2	20.0045	3.47881	-2.52366	3.4501e-26	1.28639e-24
GBA	2.77134	16.5053	2.57427	3.64051e-28	3.56315e-26
CKMT1B	0.0581086	0.294698	2.34241	0.00418878	0.00514884
ALDOA	8.281	49.5641	2.58142	2.08274e-19	1.14041e-18
UCK2	0.943953	4.18079	2.14699	2.02297e-28	3.16797e-26
22 differential DRGs related to OS in TCGA cohort
Genes	HR	HR.95L	HR.95H	pvalue
CYP2C8	0.997549	0.995142	0.999962	0.046475
RRM2	1.0737	1.04576	1.1024	1.2583e-07
GAL3ST1	1.01312	1.00052	1.02589	0.0411815
PFKP	1.01127	1.00139	1.02124	0.025298
DTYMK	1.04823	1.02747	1.06941	3.91524e-06
PSPH	1.03725	1.01447	1.06054	0.00124575
AKR1C3	1.0043	1.00176	1.00684	0.000910736
PYCR1	1.02395	1.00926	1.03886	0.00132776
TYMS	1.04171	1.01982	1.06407	0.000162881
LPCAT1	1.04528	1.02569	1.06525	4.50669e-06
LCAT	0.9765	0.961411	0.991825	0.00276198
AKR1B10	1.00064	1.00024	1.00103	0.00145056
TXNRD1	1.0187	1.01296	1.02447	1.28907e-10
TK1	1.01563	1.0058	1.02556	0.00177903
G6PD	1.01659	1.01138	1.02184	3.57271e-10
RDH8	1.23008	1.02737	1.4728	0.0242058
PTGES	1.04172	1.01665	1.0674	0.00100493
ENTPD2	1.1229	1.07026	1.17814	2.22655e-06
PLA2G1B	1.05068	1.00818	1.09497	0.0189345
GBA	1.02164	1.00487	1.0387	0.0112632
ALDOA	1.00334	1.00115	1.00553	0.0027582
UCK2	1.19303	1.13697	1.25186	6.61216e-13

## Sheet: Sheet2
Metabolism-related genes from TCGA	Metabolism-related genes from both TCGA and ICGC
PRODH	PRODH
ALDH1B1	ALDH1B1
GGT1	GGT1
IL4I1	IL4I1
RRM1	RRM1
PDE2A	PDE2A
COX10	COX10
PFKFB3	PFKFB3
GSTA1	GSTA1
POLR3B	POLR3B
PYGM	PYGM
PIK3CB	PIK3CB
CYP2C8	CYP2C8
CYP2E1	CYP2E1
ASL	ASL
HMBS	HMBS
ENTPD5	ENTPD5
CDIPT	CDIPT
GOT1	GOT1
POLR2K	POLR2K
LALBA	LALBA
AGMAT	AGMAT
HK1	HK1
PC	PC
GSTO1	GSTO1
SPTLC2	SPTLC2
PPOX	PPOX
METTL2B	METTL2B
PLCB1	PLCB1
PFKL	PFKL
ENPP1	ENPP1
ADH5	ADH5
SUOX	SUOX
PTDSS1	PTDSS1
FMO4	FMO4
ALDH3B2	ALDH3B2
MBOAT1	MBOAT1
DPYS	DPYS
IDO1	IDO1
CDA	CDA
ADSSL1	ADSSL1
ENTPD8	ENTPD8
DHRS4L2	DHRS4L2
TAT	TAT
AGPAT3	AGPAT3
NUDT5	NUDT5
CYP2J2	CYP2J2
SEPHS2	SEPHS2
FMO1	FMO1
PFKFB1	PFKFB1
ALDOB	ALDOB
PRIM1	PRIM1
CKMT1A	CKMT1A
ACP1	ACP1
IPPK	IPPK
TPI1	TPI1
PFAS	PFAS
COMT	COMT
AHCYL1	AHCYL1
INPP1	INPP1
MGAM	MGAM
RRM2	RRM2
HPD	HPD
AMY2A	AMY2A
SULT1A4	SULT1A4
PCYT1A	PCYT1A
CANT1	CANT1
ZNRD1	ZNRD1
RPE65	RPE65
AKR1C1	AKR1C1
POLR3GL	POLR3GL
ALDH3A1	ALDH3A1
GSTK1	GSTK1
MAT1A	MAT1A
PNLIPRP1	PNLIPRP1
FTCD	FTCD
PDE8B	PDE8B
GCLC	GCLC
ACER3	ACER3
CYP26C1	CYP26C1
NMNAT3	NMNAT3
ASS1	ASS1
ME1	ME1
GMPR	GMPR
CYP2A7	CYP2A7
ADSS	ADSS
GPAM	GPAM
GNE	GNE
MGST3	MGST3
GLUD1	GLUD1
ARSA	ARSA
DGKB	DGKB
ADO	ADO
POLR2J	POLR2J
GDA	GDA
PNLIP	PNLIP
ACSS3	ACSS3
MAOB	MAOB
PFKFB2	PFKFB2
SAT2	SAT2
CHDH	CHDH
UROD	UROD
GGCT	GGCT
AK7	AK7
SYNJ2	SYNJ2
RETSAT	RETSAT
GAA	GAA
NEU1	NEU1
GSTZ1	GSTZ1
AFMID	AFMID
NEU4	NEU4
PLA2G4E	PLA2G4E
PIK3CD	PIK3CD
CDS1	CDS1
CA12	CA12
PAH	PAH
UGT1A4	UGT1A4
INPP5A	INPP5A
MDH2	MDH2
SPTLC1	SPTLC1
PDE11A	PDE11A
HADHA	HADHA
ADCY1	ADCY1
PNPLA3	PNPLA3
P4HA3	P4HA3
CES2	CES2
INPP4B	INPP4B
CA8	CA8
UGDH	UGDH
PRUNE1	NME5
NME5	GSTP1
GSTP1	ENPP6
ENPP6	POLR2H
POLR2H	DNMT1
DNMT1	CRLS1
CRLS1	GFPT1
TKFC	GMPS
GFPT1	POLR1A
GMPS	ACP5
POLR1A	PLA2G7
ACP5	CD38
PLA2G7	GPAT2
CD38	UGT1A6
GPAT2	PFKFB4
UGT1A6	NAGK
PFKFB4	XDH
NAGK	LCMT2
XDH	GANC
LCMT2	GPX2
GANC	ALDH1A2
GPX2	RDH12
ALDH1A2	DGAT2
RDH12	CES5A
DGAT2	ADCY4
CES5A	ACACA
ADCY4	POLR2G
ACACA	GSTA2
POLR2G	ACMSD
GSTA2	SULT1E1
ACMSD	PRPS1L1
SULT1E1	ACSS2
PRPS1L1	SULT1A2
ACSS2	NANP
SULT1A2	GPT2
NANP	ACYP2
GPT2	PIK3C2G
ACYP2	GSTA4
PIK3C2G	IDH2
BCO1	UPRT
GSTA4	PRODH2
IDH2	RDH16
UPRT	SPHK2
PRODH2	HMGCS1
RDH16	CTPS2
SPHK2	WARS2
HMGCS1	PGM3
CTPS2	CA4
WARS2	LIPG
PGM3	PIP5K1B
CA4	UGT1A8
LIPG	NNT
PIP5K1B	PLCB3
UGT1A8	SRM
NNT	GAL3ST1
PLCB3	CYP2A6
SRM	ACOT12
GAL3ST1	ACPP
CYP2A6	GSR
ACOT12	AOC3
ACPP	GNPDA2
GSR	PMM2
AOC3	PAFAH1B2
GNPDA2	ETNK1
PMM2	PLCZ1
PAFAH1B2	AMY2B
ETNK1	UGT2B28
PLCZ1	PRIM2
AMY2B	PIK3C2B
UGT2B28	ACADSB
PRIM2	ISYNA1
PIK3C2B	UGT2B4
ACADSB	UROC1
ISYNA1	AWAT2
UGT2B4	AANAT
UROC1	PISD
AWAT2	POLR3K
AANAT	CP
PISD	LYPLA1
POLR3K	PFKP
CP	UGT2B10
LYPLA1	OPLAH
PFKP	CTH
UGT2B10	CHST12
OPLAH	DGKA
CTH	GLB1
CHST12	MINPP1
DGKA	LCT
GLB1	ALDH4A1
MINPP1	GPX6
LCT	LPGAT1
ALDH4A1	POLR2L
GPX6	OXCT2
LPGAT1	POLR1B
POLR2L	GYS2
OXCT2	MTHFD2L
POLR1B	CERK
GYS2	CSAD
MTHFD2L	GLA
CERK	GCK
CSAD	GATM
GLA	DGAT1
GUCY1B1	CAD
GCK	ARG1
GATM	DLAT
DGAT1	PDE10A
CAD	LIPF
ARG1	LTC4S
DLAT	PLA2G6
PDE10A	CPT2
LIPF	HMGCS2
LTC4S	ACACB
PLA2G6	UGCG
CPT2	SMPD4
HMGCS2	PRPS1
ACACB	ACSM5
UGCG	GPD1L
SMPD4	ABAT
PRPS1	DTYMK
ACSM5	PNPLA4
GPD1L	EARS2
URAD	PLCG2
ABAT	FTH1
DTYMK	PDE3A
PNPLA4	PDE7B
EARS2	LTA4H
PLCG2	GNPAT
FTH1	PIK3CA
PDE3A	AK3
PDE7B	DHDH
LTA4H	FBP2
GNPAT	UXS1
PIK3CA	NT5C2
AK3	NNMT
DHDH	LPL
FBP2	GUK1
UXS1	ALAS1
NT5C2	ITPA
NNMT	POLD1
LPL	NPR2
GUK1	INMT
ALAS1	SORD
ITPA	TXNDC12
POLD1	AKR1B1
NPR2	SAT1
INMT	GRHPR
SORD	GCDH
TXNDC12	PLCD4
AKR1B1	PIK3C2A
SAT1	ALDH5A1
GRHPR	CA1
GCDH	GMDS
PLCD4	PSPH
PIK3C2A	GALC
ALDH5A1	HEMK1
CA1	ECI2
GMDS	PIK3CG
PSPH	POLE2
GALC	RRM2B
HEMK1	ODC1
ECI2	PDE5A
PIK3CG	UGT1A3
POLE2	RFK
RRM2B	CYP1B1
ODC1	POLA2
PDE5A	HAGHL
UGT1A3	PHPT1
RFK	ACSL5
CYP1B1	ASPA
POLA2	P4HA1
HAGHL	NME1-NME2
PHPT1	FADS2
ACSL5	GLUD2
ASPA	LDHA
P4HA1	ALOX5
ADPRM	CA5B
NME1-NME2	POLR3G
FADS2	ACADM
GLUD2	PDE1A
LDHA	GSS
ALOX5	CYP4F3
CA5B	CKM
POLR3G	ACER2
ACADM	HEXA
PDE1A	SI
GSS	ME3
CYP4F3	PCYT1B
CKM	AACS
ACER2	DMGDH
HEXA	PLCD1
SI	POLE4
ME3	PDE4D
PCYT1B	NEU3
AACS	CYP2A13
DMGDH	CS
PLCD1	BDH2
POLE4	ACP6
PDE4D	RDH11
NEU3	HPRT1
CYP2A13	ENPP3
CS	INPP4A
BDH2	POLR3A
ACP6	PYGL
RDH11	AGPAT1
HPRT1	SGPP1
ENPP3	LAP3
INPP4A	LRAT
POLR3A	ANPEP
PYGL	ADK
AGPAT1	UGT1A1
SGPP1	PLCB4
LAP3	SULT1A1
LRAT	CKMT2
ANPEP	MTHFD2
ADK	ALLC
UGT1A1	HADHB
PLCB4	GUCY2D
SULT1A1	UPB1
CKMT2	GMPPB
MTHFD2	CNDP1
ALLC	PLCE1
HADHB	NAMPT
GUCY2D	CEL
UPB1	PDE8A
GMPPB	LIPC
CNDP1	TRMT11
PLCE1	GMPPA
NAMPT	UAP1
CEL	NUDT9
PDE8A	POLR2B
LIPC	SDS
TRMT11	GK2
GMPPA	PLA2G10
UAP1	ARG2
NUDT9	APIP
POLR2B	HK3
SDS	GSTM3
GK2	TK2
PLA2G10	NT5M
ARG2	GAD2
APIP	AGXT
HK3	ALOX15
GSTM3	ADH6
TK2	PRPS2
NT5M	ACOX3
GAD2	BST1
AGXT	CYP3A4
ALOX15	CYP2C18
ADH6	FMO2
PRPS2	ALAD
ACOX3	ASNS
BST1	CHAT
CYP3A4	B4GALT6
CYP2C18	NAGS
FMO2	AKR1C3
ALAD	GSTO2
ASNS	GALK1
CHAT	MTMR7
CTPS1	PYCR1
B4GALT6	METTL6
PKM	GLS
NAGS	CYP26A1
AKR1C3	PTGDS
GSTO2	PKLR
GALK1	CA13
MTMR7	BHMT
PYCR1	GSTM5
METTL6	IPMK
GLS	SHMT1
CYP26A1	POLR1D
PTGDS	CMAS
PKLR	DBH
CA13	TYMS
BHMT	TH
GSTM5	POLE
IPMK	HYI
SHMT1	ACSM2A
POLR1D	PDE9A
CMAS	HGD
DBH	NADSYN1
TYMS	POLA1
TH	PRDX6
POLE	ALDH3A2
HYI	PAICS
ACSM2A	POLR3F
PDE9A	UGT2A1
HGD	DHRS3
NADSYN1	ALDH6A1
POLA1	CYP26B1
PRDX6	DNMT3L
SUCLG2P2	B4GALT2
ALDH3A2	GPD1
PAICS	MTHFD1L
POLR3F	PHGDH
UGT2A1	GFPT2
DHRS3	AMY1C
ALDH6A1	POLR3C
CYP26B1	GGT6
DNMT3L	PTGES2
B4GALT2	DUT
GPD1	MAOA
MTHFD1L	P4HA2
NAA80	FMO3
PHGDH	PLA2G12B
GFPT2	CYP2C9
AMY1C	BLVRA
POLR3C	ADH1C
GGT6	RENBP
PTGES2	PDE6C
DUT	PAFAH1B3
MAOA	PIK3C3
P4HA2	ALDH3B1
FMO3	SPHK1
PLA2G12B	G6PC2
CYP2C9	CYP2F1
BLVRA	POLR3H
ADH1C	UGP2
RENBP	TRDMT1
PDE6C	GSTA3
PAFAH1B3	GCLM
PIK3C3	PIP4K2A
ALDH3B1	UPP1
SPHK1	ACSM1
G6PC2	PGD
CYP2F1	AK2
POLR3H	TREH
UGP2	AKR1C2
TRDMT1	CES1
GSTA3	ADH7
GCLM	CYP3A7
PIP4K2A	GSTM2
UPP1	MTHFD1
ACSM1	MMAB
PGD	ACAA2
AK2	TDO2
TREH	MGST1
AKR1C2	DAO
CES1	DEGS1
ADH7	NME7
CYP3A7	SMPD3
AC139530.1	IDO2
GSTM2	TXNRD2
MTHFD1	PTEN
MMAB	CMPK2
ACAA2	SGPL1
TDO2	MBOAT2
MGST1	UGT1A10
DAO	POLD4
PLPP1	FAH
DEGS1	IMPA1
NME7	DCTD
SMPD3	PGM1
IDO2	EPRS
TXNRD2	AGPAT2
PTEN	PDE3B
CMPK2	UCK1
SGPL1	LPCAT1
MBOAT2	GALE
UGT1A10	TBXAS1
POLD4	CYB5R3
FAH	GPX5
IMPA1	NANS
DCTD	CBR3
PGM1	ADCY3
EPRS	SMS
AGPAT2	AGXT2
PDE3B	PPAT
ACP4	ENTPD4
UCK1	IMPA2
LPCAT1	LDHAL6B
GALE	SULT1A3
TBXAS1	IMPDH1
CYB5R3	ACADVL
GPX5	HAL
NANS	GNPNAT1
CBR3	INPP5J
ADCY3	GSTM4
SMS	TPMT
AGXT2	ENTPD6
PPAT	L2HGDH
ENTPD4	MIF
IMPA2	DNMT3A
LDHAL6B	NME1
SULT1A3	ALDH9A1
IMPDH1	ALDH18A1
ACADVL	ACOX1
HAL	PDHA2
GNPNAT1	CYP4A11
INPP5J	AHCY
GSTM4	ACY3
TPMT	AMPD1
ENTPD6	SGPP2
L2HGDH	TPH1
MIF	PNPT1
DNMT3A	INPP5B
NME1	PAFAH1B1
ALDH9A1	ADH4
ALDH18A1	DEGS2
ACOX1	DDC
PDHA2	GK
CYP4A11	LPCAT4
AHCY	NT5C1B
ACY3	ADCY6
AMPD1	ACYP1
SGPP2	UGT2B7
TPH1	ACER1
PNPT1	FBP1
INPP5B	CHIA
PAFAH1B1	FTMT
ADH4	NPL
DEGS2	AMDHD1
DDC	CHST13
GK	NMNAT2
LPCAT4	POLR2I
NT5C1B	ADI1
ADCY6	SMPD2
ACYP1	ATIC
UGT2B7	AGK
ACER1	GLUL
FBP1	CKB
CHIA	SHMT2
FTMT	NME6
NPL	SRR
AMDHD1	MAT2A
CHST13	PTGS1
NMNAT2	AMY1B
POLR2I	CPT1B
ADI1	DGUOK
SMPD2	ACSM4
ATIC	NUDT12
AGK	GPX4
GLUL	LCAT
CKB	CBS
SHMT2	AMDHD2
NME6	HIBCH
SRR	MIOX
MAT2A	ALOX15B
PTGS1	CYP4A22
AMY1B	GAMT
CPT1B	EPHX1
DGUOK	SULT2B1
ACSM4	PIP4K2B
NUDT12	GALK2
GPX4	ADSL
LCAT	CBR1
CBS	OGDH
AMDHD2	UGT2B17
HIBCH	ADCY8
MIOX	HAO2
ALOX15B	AK5
CYP4A22	ACADS
GAMT	ACSL4
EPHX1	UCKL1
SULT2B1	CYP4F2
PIP4K2B	GPX7
GALK2	UROS
ADSL	POLR2F
CBR1	TYRP1
OGDH	PDE6A
UGT2B17	ACSL3
ADCY8	TAZ
HAO2	INPP5E
AK5	POLE3
ACADS	NT5E
ACSL4	UGT1A7
UCKL1	PGM2L1
CYP4F2	ENPP7
GPX7	PLA2G2E
UROS	AGL
POLR2F	POLR2J3
TYRP1	DPYD
PDE6A	PLCD3
ACSL3	POLR2E
TAZ	UGT1A9
INPP5E	SGMS2
POLE3	LDHD
NT5E	PLCG1
UGT1A7	JMJD7-PLA2G4B
PGM2L1	CYP2S1
ENPP7	ACY1
PLA2G2E	AOC2
NT5C3A	GUCY2C
ASMT	NT5C1A
AGL	ITPK1
POLR2J3	FLAD1
DPYD	DGKQ
PLCD3	NPR1
POLR2E	AKR1B10
UGT1A9	ENTPD3
SGMS2	FMO5
LDHD	HCCS
PLCG1	MDH1
JMJD7-PLA2G4B	ECI1
CYP2S1	GPX3
ACY1	LDHAL6A
AOC2	LPCAT3
GUCY2C	MPST
NT5C1A	ASAH2
ITPK1	MARS
FLAD1	MCEE
DGKQ	CPT1A
NPR1	CA14
AKR1B10	TXNRD1
ENTPD3	CYB5R1
FMO5	GMPR2
HCCS	B4GALT1
MDH1	PGM2
ECI1	PIP5K1A
GPX3	WARS
LDHAL6A	SUCLG1
LPCAT3	ADA
MPST	TK1
ASAH2	LDHB
MARS	G6PD
MCEE	RDH8
CPT1A	CA7
CA14	ITPKB
TXNRD1	PLA2G5
CYB5R1	ADCY10
GMPR2	PYCR2
B4GALT1	SUCLA2
PGM2	CYP2D6
PIP5K1A	ADCY2
WARS	CHKB
SUCLG1	PLA2G4B
ADA	DHRS9
TK1	MTMR6
LDHB	MGST2
G6PD	BLVRB
RDH8	GLDC
CA7	CDO1
ITPKB	GLYCTK
PLA2G5	NOS3
ADCY10	GNMT
PYCR2	PGS1
SUCLA2	ASAH1
CYP2D6	PEMT
ADCY2	ADH1B
CHKB	ALDH1A3
PLA2G4B	CA9
DHRS9	CAT
MTMR6	UGT8
MGST2	MTMR1
BLVRB	GNPDA1
GLDC	NUDT2
CDO1	PNP
GLYCTK	AOX1
NOS3	GPT
GNMT	DGKG
PGS1	GCAT
ASAH1	KYNU
GUCY1A1	ME2
PEMT	SEPHS1
ADH1B	ACAT1
ALDH1A3	CPOX
CA9	ETNK2
CAT	HAO1
UGT8	AMD1
MTMR1	PLCB2
GNPDA1	CHKA
NUDT2	UGT2A3
PNP	POLD2
AOX1	GBE1
GPT	AMPD3
DGKG	NMNAT1
GCAT	SUCLG2
KYNU	CYP1A1
ME2	PAFAH2
SEPHS1	SCLY
ACAT1	PLA2G15
CPOX	TPH2
ETNK2	DGKH
HAO1	ALOX12B
AMD1	NOS2
PLCB2	PIPOX
CHKA	DHRS4
UGT2A3	CA2
POLD2	OGDHL
GBE1	GBA3
AMPD3	NEU2
NMNAT1	GUCY2F
SUCLG2	PTGES
CYP1A1	UGT2B11
PAFAH2	PDE6D
SCLY	HMGCL
PLA2G15	ALAS2
TPH2	RDH5
DGKH	ADCY7
ALOX12B	ACADL
NOS2	PYGB
PIPOX	HAGH
DHRS4	AKR1A1
CA2	PDHA1
OGDHL	ACSL6
GBA3	ENTPD1
NEU2	UMPS
GUCY2F	DHODH
PTGES	ALDOC
UGT2B11	GYS1
PDE6D	AK4
HMGCL	OXCT1
ALAS2	LCMT1
RDH5	MLYCD
ADCY7	LPCAT2
ACADL	G6PC
PYGB	AK1
HAGH	PLA2G3
AKR1A1	POLR3D
PDHA1	AGPS
ACSL6	PFKM
ENTPD1	ENTPD2
GPAT3	PCK1
AC005759.1	DNMT3B
UMPS	NT5C
DHODH	PLA2G2F
ALDOC	KMO
GYS1	ADH1A
AK4	AMY1A
OXCT1	NAT1
LCMT1	ALDH7A1
MLYCD	ACSM3
LPCAT2	PAPSS1
G6PC	ITPKA
AK1	ENPP2
PLA2G3	HNMT
PLPP2	ACSL1
POLR3D	TPO
AGPS	ALDH2
PFKM	AADAT
ENTPD2	NIT2
PCK1	PDE6B
DNMT3B	PDE1C
NT5C	MGLL
PLA2G2F	AGPAT4
KMO	PNLIPRP2
ADH1A	BAAT
GPAT4	PI4KB
AMY1A	ACP2
NAT1	MARS2
ALDH7A1	IMPDH2
ACSM3	KDSR
PAPSS1	CA3
ITPKA	POLD3
ENPP2	PDE1B
HNMT	PCK2
ACSL1	DGKI
TPO	SMPD1
ALDH2	DCT
AADAT	TSTA3
NIT2	HMOX2
PDE6B	PTDSS2
PDE1C	POLR2J2
MGLL	CYP2C19
AGPAT4	GOT2
PNLIPRP2	DGKE
BAAT	PLA2G12A
PI4KB	UGT1A5
ACP2	PLD2
MARS2	DGKD
IMPDH2	CYP1A2
KDSR	LDHC
BUD23	PDE7A
CA3	GPI
POLD3	POLR2A
PDE1B	HDC
PCK2	PLA2G1B
DGKI	PDHB
SMPD1	ACAT2
DCT	ACHE
TSTA3	CA6
HMOX2	CYP2B6
PTDSS2	POLR1E
POLR2J2	OCRL
CYP2C19	OAT
GOT2	HPGDS
DGKE	INPPL1
PLA2G12A	TYR
UGT1A5	CYP3A43
PLD2	SGMS1
DGKD	KHK
CYP1A2	GSTM1
LDHC	CPT1C
PDE7A	NAT2
GPI	PIKFYVE
POLR2A	NME4
HDC	CPS1
PLA2G1B	SARDH
PDHB	PGP
ACAT2	FECH
ACHE	BDH1
CA6	ACSS1
CYP2B6	OTC
POLR1E	AHCYL2
AOC1	GAD1
OCRL	PDE4B
OAT	PIP5K1C
HPGDS	POLR2D
INPPL1	CYP2U1
TYR	GGT7
CYP3A43	PLA2G4A
SGMS1	PCCA
KHK	IDH1
GSTM1	INPP5K
CPT1C	PSAT1
NAT2	PTGS2
PIKFYVE	CDS2
NME4	ALOX12
CPS1	HEXB
SARDH	CYP3A5
PGP	QPRT
FECH	HADH
BDH1	ADCY9
ACSS1	GART
OTC	TYMP
AHCYL2	EHHADH
GAD1	PLD1
PDE4B	AMT
PIP5K1C	ACO1
POLR2D	AMPD2
CYP2U1	PLA2G2A
GGT7	PLA2G2D
PLA2G4A	PDE4A
PCCA	PAPSS2
IDH1	SYNJ1
INPP5K	GLO1
PSAT1	LYPLA2
PTGS2	MBOAT7
CDS2	NOS1
ALOX12	EPHX2
HEXB	NADK
PLPP3	PIP4K2C
CYP3A5	NME3
QPRT	MTAP
NMRK1	GBA
HADH	ECHS1
ADCY9	ACAA1
GART	NME2
TYMP	ADCY5
EHHADH	HAAO
PLD1	APRT
AMT	UPP2
ACO1	UGT2B15
AMPD2	CKMT1B
PLA2G2A	BPNT1
PLA2G2D	FPGT
PDE4A	DDO
PAPSS2	PMM1
SYNJ1	GSTT2
GLO1	PNMT
LYPLA2	MPI
MBOAT7	MAT2B
NOS1	HK2
EPHX2	COX15
NADK	CHPT1
PYCR3	PLA2G2C
PIP4K2C	POLR1C
NME3	GLS2
MTAP	CHST11
GBA	PI4KA
ECHS1	PCCB
ACAA1	GPD2
NME2	GALT
ADCY5	POLR2C
HAAO	CA5A
APRT	AKR1C4
UPP2	CMPK1
UGT2B15	MTR
CKMT1B	DCK
BPNT1	DGKZ
FPGT	CHIT1
DDO	ALDH1A1
PMM1	PTGIS
GSTT2	PHOSPHO1
PNMT	GPX1
MPI	PCYT2
MAT2B	GUCY1A2
HK2	MTMR2
COX15	GSTA5
AZIN2	GGT5
CHPT1	DLD
PLA2G2C	ALDOA
POLR1C	GUSB
GLS2	UCK2
CHST11	HMOX1
PI4KA	LCLAT1
PCCB	RDH10
GPD2	ACO2
GALT	ENOPH1
POLR2C	FHIT
CA5A
AKR1C4
CMPK1
MTR
DCK
DGKZ
CHIT1
ALDH1A1
PTGIS
PHOSPHO1
GPX1
PCYT2
GUCY1A2
MTMR2
GSTA5
GGT5
DLD
ALDOA
GUSB
UCK2
HMOX1
LCLAT1
RDH10
ACO2
ENOPH1
FHIT
